# Supplementary material for: The combined effects of temperature and relative humidity parameters on the reproduction of Stomoxys species in a laboratory setting
Source: PLoS One. 2020 Dec 21;15(12):e0242794. doi: 10.1371/journal.pone.0242794 (PMC7751869; doi:10.1371/journal.pone.0242794)
Supplement: S1 File — (ZIP) [file pone.0242794.s001.zip]

Archive with 15 entries (15 files):
- PACE Corrected/S1_File.pdf.tif
- PACE Corrected/S1_File.pdf.tif
- PACE Corrected/S1_File.pdf.tif
- PACE Corrected/S1_File.pdf.tif
- PACE Corrected/S1_File.pdf.tif
- PACE Corrected/S1_File.pdf.tif
- PACE Corrected/S1_File.pdf.tif
- PACE Corrected/S1_File.pdf.tif
- PACE Corrected/S1_File.pdf.tif
- PACE Corrected/S1_File.pdf.tif
- PACE Corrected/S1_File.pdf.tif
- PACE Corrected/S1_File.pdf.tif
- PACE Corrected/S1_File.pdf.tif
- PACE Corrected/S1_File.pdf.tif
- PACE Corrected/S1_File.pdf.tif
